# Supplementary material for: Cortical PV and VIP interneurons similarly influence SST neuron output despite distinct unitary properties
Source: Commun Biol. 2026 Jun 3;9:756. doi: 10.1038/s42003-026-10418-2 (PMC13234287; doi:10.1038/s42003-026-10418-2)
Supplement: Supplementary file 4 — Supplementary Data [file 42003_2026_10418_MOESM4_ESM.xlsx]

## Sheet: Fig. 1
Fig. 1 Panels with numerical data:
B, C, D
B	Connectivity Rate (%)				C	Reverse Connectivity Rate				D	Reciprocal Connectivity Rate (%)
	connected	not connected	total			connected	not connected	total			connected	not connected	total
PV to SST	19	25	44		PV to SST	28	15	43		PV to SST	16	3	19
VIP to SST	35	45	80		VIP to SST	22	49	71		VIP to SST	10	21	31

## Sheet: Fig. 2
Fig. 2 Panels with numerical data:
E,F,G,H
E	Spike Loss (%)		F	ISI Increase (ms)		G	Presynaptic Spike Number			H	Spike Loss / Presynaptic Spike (%)
PV to SST	VIP to SST		PV to SST	VIP to SST			PV to SST	VIP to SST		PV to SST	VIP to SST
3.06979	4.81804		1.451	2.64946			119	37.3333		0.02736	0.128421
62.4194	7.57888		120.528	1.76305			171.278	46		0.364921	0.164922
4.46603	3.10554		1.42527	1.19111			191.286	13.1667		0.023266	0.231561
15.6674	2.13961		5.82429	0.384548			190.5	21.875		0.01321	0.069397
59.0948	10.9589		62.0596	4.05749			198.7	46.4444		0.298816	0.239612
23.2964	6.55429		12.5886	2.063			169.444	25.3684		0.137895	0.255352
11.0412	7.83683		8.0792	3.07514			218	31.9167		0.048599	0.243027
5.51967	4.03764		1.74457	0.913444			135	25.125		0.040886	0.271121
15.2681	44.8153		6.77299	35.4251			165.75	39.4167		0.092842	1.13886
16.6129	5.28549		6.80128	2.05051			123.8	32		0.134243	0.147705
1.98925	4.32108		0.868312	9.17323			150	34.5		0.013324	0.115723
11.9194	5.92291		5.38093	1.6851			122.177	25.7059		0.113724	0.233867
17.921	1.35185		4.75335	0.881086			166.889	5.66667		0.107714	0.230159
4.8664	0.373219		1.25619	0.07752			219	23.3333		0.022012	0.014959
1.28927	10.9474		0.437827	5.9755			138.833	41.3333		0.009119	0.254915
	66.5327			60.1543				48.375			1.37185
	6.40159			2.60605				61.5			0.10324
	4.67532			2.12914				31.2			0.151177
	3.53248			0.888962				32.6667			0.112519
	9.26459			2.80205				26.2222			0.355479
	34.5			28.0149				29.8			1.15994

## Sheet: Fig. 3
Fig. 3 Panels with numerical data:
A, B, C, D, E, F, G, H
A	Total Charge (pC)		B Correlation	Total Charge	Spike Loss	Total Charge	Spike Loss		C	Total Charge / Spike		D Correlation	Total Charge / Spike	Spike Loss	Total Charge / Spike	Spike Loss
PV to SST	VIP to SST			PV to SST		VIP to SST			PV to SST	VIP to SST			PV to SST		VIP to SST
0.288799	0.61338			0.288799	3.06979	0.61338	4.81804		0.011014	0.031769			0.011014	3.06979	0.031769	4.81804
4.40712	0.53709			4.40712	62.4194	0.53709	7.57888		0.269824	0.043844			0.269824	62.4194	0.043844	7.57888
0.284679	0.902689			0.284679	4.46603	0.902689	3.10554		0.007073	0.100299			0.007073	4.46603	0.100299	3.10554
1.72197	0.320492			1.72197	15.6674	0.320492	2.13961		0.054957	0.028873			0.054957	15.6674	0.028873	2.13961
5.77301	3.2014			5.77301	59.0948	3.2014	10.9589		0.160361	0.157446			0.160361	59.0948	0.157446	10.9589
1.63508	0.311624			1.63508	23.2964	0.311624	6.55429		0.116791	0.049204			0.116791	23.2964	0.049204	6.55429
1.63737	0.752247			1.63737	11.0412	0.752247	7.83683		0.065871	0.068386			0.065871	11.0412	0.068386	7.83683
0.658437	0.408718			0.658437	5.51967	0.408718	4.03763		0.024207	0.044859			0.024207	5.51967	0.044859	4.03763
1.39947	2.59593			1.39947	15.2681	2.59593	44.8153		0.051022	0.235994			0.051022	15.2681	0.235994	44.8153
1.19326	0.377278			1.19326	16.6129	0.377278	5.28549		0.051881	0.018255			0.051881	16.6129	0.018255	5.28549
0.110716	1.16182			0.110716	1.98925	1.16182	4.32108		0.005336	0.108921			0.005336	1.98925	0.108921	4.32108
3.47225	0.741074			3.47225	11.9194	0.741074	5.92291		0.115742	0.04982			0.115742	11.9194	0.04982	5.92291
	0.475226					0.475226	1.35185			0.092405					0.092405	1.35185
	0.401102					0.401102	0.373219			0.032003					0.032003	0.373219
	0.649328					0.649328	10.9474			0.055028					0.055028	10.9474
	5.57182					5.57182	66.5327			0.397987					0.397987	66.5327
	0.477343					0.477343	6.40159			0.022375					0.022375	6.40159
	0.210513					0.210513	4.67532			0.021318					0.021318	4.67532
	0.560123					0.560123	3.53248			0.021682					0.021682	3.53248
E Correlation	Amplitude	Spike Loss	Amplitude	Spike Loss		F Corelation	Latency	Spike Loss	Latency	Spike Loss		G Correlation	Spike Number	Spike Loss	Spike Number	Spike Loss
	PV to SST		VIP to SST				PV to SST		VIP to SST				PV to SST		VIP to SST
	5.20762	3.06979	7.18846	4.81804			1.02751	3.06979	2.51715	4.81804			119	3.06979	37.3333	4.81804
	35.9987	62.4194	1.74669	7.57888			0.568007	62.4194	2.09244	7.57888			171.278	62.4194	46	7.57888
	5.29247	4.46603	3.81068	3.10554			1.1185	4.46603	3.3321	3.10554			191.286	4.46603	13.1667	3.10554
	19.2064	15.6674	3.49425	2.13961			0.590966	15.6674	1.84101	2.13961			190.5	15.6674	21.875	2.13961
	37.8308	59.0948	2.02042	10.9589			0.709055	59.0948	2.23552	10.9589			198.7	59.0948	46.4444	10.9589
	14.3796	23.2964	3.29077	6.55429			0.754235	23.2964	1.68185	6.55429			169.444	23.2964	25.3684	6.55429
	19.4213	11.0412	5.60459	7.83683			0.355196	11.0412	3.4798	7.83683			218	11.0412	31.9167	7.83683
	4.96302	5.51967	4.73839	4.03763			0.956412	5.51967	1.67908	4.03763			135	5.51967	25.125	4.03763
	15.8526	15.2681	4.99226	44.8153			0.850455	15.2681	2.15333	44.8153			165.75	15.2681	39.4167	44.8153
	10.4002	16.6129	3.92648	5.28549			0.799528	16.6129	2.37657	5.28549			123.8	16.6129	32	5.28549
	3.23811	1.98925	5.62588	4.32108			2.97056	1.98925	1.40914	4.32108			150	1.98925	34.5	4.32108
	12.0832	11.9194	3.04932	5.92291			1.17089	11.9194	2.57655	5.92291			122.177	11.9194	25.7059	5.92291
	20.0835	17.921	4.27805	1.35185			0.714649	17.921	1.16877	1.35185			166.889	17.921	5.66667	1.35185
	9.18714	4.8664	3.07106	0.373219			0.882162	4.8664	2.0543	0.373219			219	4.8664	23.3333	0.373219
			3.20314	10.9474			1.17727	1.28927	2.05427	10.9474			138.833	1.28927	41.3333	10.9474
			13.3743	66.5327					1.76214	66.5327					48.375	66.5327
			2.40363	6.40159					2.70622	6.40159					61.5	6.40159
			2.26519	4.67532					2.51845	4.67532					31.2	4.67532
			2.27949	3.53248					2.68886	3.53248					32.6667	3.53248
									2.85785	9.26459					26.2222	9.26459
									2.08876	34.5					29.8	34.5

## Sheet: Fig. 4
Fig. 4 Panels with numerical data:
C, D, E, F
			D Spike Loss							E ISI Increase (ms)							F Spike Loss / Presynaptic Spike (%)
C Delay of first Spike (ms)			PV to SST			VIP to SST				PV to SST			VIP to SST				PV to SST			VIP to SST
PV to SST	VIP to SST		Pre	Early	Late	Pre	Early	Late		Pre	Early	Late	Pre	Early	Late		Pre	Early	Late	Pre	Early	Late
1.3628	0.818		0	0	13.3333	10	3.33333	10		0.285864	0.441796	1.929	1.47962	2.82978	2.54815		0	0	0.952381	1.66667	0.555556	1.66667
2.6984	-0.3848		28	69.3333	20	0	5.71429	0		2.9012	17.1351	1.65749	0.114889	1.17989	0.54981		0.226843	0.642722	0.195206	0	0.714286	0
0.243	0.0344		0	9	0	0	4.16667	-9.58333		-0.110103	1.60802	1.3083	0.294667	-0.13582	0.0970412		0	0.409091	0	0	0.694444	-1.59722
0.791	0.7612		33.3333	27.5	41.6667	0	16	18.75		4.44994	2.43185	5.63248	1.18642	1.60345	3.16606		1.21252	1.0119	2.08333	0	1.6	1.875
2.9318	0.0732		33.3333	77.7778	87.5	0	10	4		4.8908	30.5896	24.4662	0.119443	1.15007	2.0804		1.33333	3.11111	3.5	0	2.33333	1
4.768	-0.5394		40	33.3333	53.3333	0	3.33333	-12.5		4.1103	13.9434	4.27062	-2.99352	2.37191	12.6699		1.93074	1.66667	2.66667	0	0.666667	-2.5
0.2012	0.8656		20	23	16.6667	4	3.33333	7		0.45954	3.33467	10.0182	0.779831	0.203516	3.05877		0.833333	0.958333	0.718599	0.444444	0.590278	0.663889
0.4572	7.0384		0	0	-1.66667	50	26.6667	37.5		0.0224523	1.40531	0.111971	7.93633	12.0724	24.3643		0	0	-0.104167	8.09524	4.12698	5.65476
0.3854	1.9442		0	8	8.33333	0	20	33.3333		0.499451	1.02256	0.14656	0.911352	1.60356	13.6382		0	0.4	0.416667	0	1.42857	2.38095
0.311	1.41075		0	25	33.3333	25	18.75	50		0.42107	9.01316	11.3799	0.71519	7.95115	-19.1383		0	2.65909	5.42027	2.77778	4.02778	6.22222
-0.0206	0.1316		0	-1.66667	3.33333	6.66667	5	16.6667		-0.0458572	1.09109	2.80986	0.171725	2.17469	2.34844		0	-0.0877193	0.175439	0.740741	0.555556	1.85185
1.0048	1.0426		0	33.3333	30	0	13.3333	0		-0.272	5.08957	7.21774	0.344381	-0.0531158	5.44054		0	3.13131	2.72727	0	3.33333	0
0.874	0.5922		20	16.6667	20	0	6.66667	13.3333		0.42301	2.33985	3.38866	-0.12047	1.96015	3.7662		1.05263	0.896686	1.08772	0	0.606061	1.11111
0.5858	-1.0512		26.6667	15	25	-10	10	0		0.689812	2.29461	4.53699	-0.207989	1.5224	8.72028		0.978836	0.542328	0.909392	-1.66667	1.66667	0
-0.363333	6.4656		0	6.66667	-22.2222	50	62.5	80		0.223692	0.885378	-0.298118	9.84717	4.52372	20.2711		0	0.11534	-0.205761	5.55556	7.34954	9.72222
	1.031					6.66667	-2.08333	5					0.157534	0.232263	-1.26615					0.740741	-0.231481	0.555556
	-0.55325					0	0	0					-0.03175	0.531507	0.243425					0	0	0
	0.11					10	0	-10.4167					0.63963	0.300622	-4.01051					0.625	0	-0.390625
	0.131333					0	6.66667	-19.4444					0.408623	-0.456273	-5.11825					0	0.512821	-1.49573
	1.91733					11.1111	30.5556	33.3333					1.81653	9.42122	14.9393					1.11111	3.05556	3.13131

## Sheet: Fig. 5
Fig. 5 Panels with numerical data:
C, D, E
C PCS Distance to Soma (µm)						D Correlation	Mean PCS Distance	Spike Loss	Mean PCS Distance	Spike Loss		E Correlation	Min PCS Distance	Spike Loss	Min PCS Distance	Spike Loss
PV to SST 1	41.0169	165.311	105.523				PV to SST		VIP to SST				PV to SST		VIP to SST
PV to SST 2	100.022	44.4807					103.95	62.4194	100.41	10.9589			41.0169	62.4194	49.5897	10.9589
PV to SST 3	116.415	24.8135	123.939	77.4192			72.2513	59.0948	124.318	44.8153			44.4807	59.0948	104.111	44.8153
PV to SST 4	103.479	75.3926					85.6466	23.2964	85.6593	66.5327			24.8135	23.2964	24.0161	66.5327
							89.4356	17.921	134.707	6.40159			75.3926	17.921	134.707	6.40159
VIP to SST 1	150.386	101.255	49.5897
VIP to SST 2	106.1	104.111	178.223	108.837
VIP to SST 3	24.0161	88.2262	144.735
VIP to SST 4	134.707

## Sheet: Fig. S1
Fig. S1 Panels with numerical data:
A, B
A SST Spikes / Second					B Mean ISI (ms)
-PV Stim	+PV Stim	-VIP Stim	+VIP Stim		-PV Stim	+PV Stim	-VIP Stim	+VIP Stim
29	28.1	21.4444	20.3333		34.1235	35.5745	46.4613	49.1108
14.7778	5.22222	44.8	41.4		61.7659	182.294	22.1393	23.9023
31.2857	29.8571	27	26.1667		31.9046	33.3298	37.2707	38.4618
30.25	25.5	44.25	43.25		33.3479	39.1722	22.6303	23.0149
22.4	9.1	29.3333	26.1111		41.4318	103.491	34.0675	38.1249
20.8889	16	33.8947	31.6842		47.2561	59.8447	29.2472	31.3102
21.1667	18.6667	21.25	19.5833		44.3488	52.4281	46.9155	49.9906
36.125	34.125	43.25	41.5		27.5629	29.3075	23.1342	24.0476
27.625	23.125	23.5833	13		35.596	42.369	41.9266	77.3516
30.1	25.1	19.5	18.3333		32.8739	39.6752	51.7707	53.8212
29.8	29.2	19.0833	17.75		33.2033	34.0716	45.1641	54.3373
21.7059	19.1765	30.7059	28.8235		45.8901	51.2711	32.4478	34.1329
44.6667	36.6667	24.4444	24.1111		22.2952	27.0485	40.307	41.1881
33.2857	31.6429	25.2222	25.1111		30.0441	31.3003	39.5606	39.6381
36.3333	35.8333	19.6	17.4667		27.3265	27.7643	50.4782	56.4537
		32.125	10.875				31.4482	91.6025
		25.2	23.5				39.321	41.9271
		21.3	20.3				46.8261	48.9552
		36.5	35.1667				27.3557	28.2446
		23.7778	21.5556				42.0621	44.8641
		20.2	13.2				48.9405	76.9554

## Sheet: Fig. S2
Fig. S2 Panels with numerical data:
A, B, C
A Amplitude (pA)			B Latency (ms)			C Normlized slope (1/ms)
PV to SST	VIP to SST		PV to SST	VIP to SST		PV to SST	VIP to SST
5.20762	7.18846		1.02751	2.51715		0.128276	0.024956
35.9987	1.74669		0.568007	2.09244		0.285312	1.07219
5.29247	3.81068		1.1185	3.3321		0.109988	2.72014
19.2064	3.49425		0.590966	1.84101		0.242669	0.08997
37.8308	2.02042		0.709055	2.23552		0.224363	0.444456
14.3796	3.29077		0.754235	1.68185		0.274133	0.437329
19.4213	5.60459		0.355196	3.4798		0.277639	0.064168
4.96302	4.73839		0.956412	1.67908		0.20455	0.12787
15.8526	4.99226		0.850455	2.15333		0.179155	0.186961
10.4002	3.92648		0.799528	2.37657		0.277712	0.169051
3.23811	5.62588		2.97056	1.40914		4.84877	0.277143
12.0832	3.04932		1.17089	2.57655		0.2886	0.172042
20.0835	4.27805		0.714649	1.16877		0.212206	0.225773
9.18714	3.07106		0.882162	2.0543		0.145457	0.205621
	3.20314		1.17727	2.05427		0.160965	0.486143
	13.3743			1.76214			0.275306
	2.40363			2.70622			0.317094
	2.26519			2.51845			1.05069
	2.27949			2.68886			0.532548
				2.85785
				2.08876

## Sheet: Fig. S3
Fig. S3 Panels with numerical data:
A, B
A 1st Spike after Current Injection (s)				B 1st Spike after Current Injection (s)
-PV Stim	+PV Stim			-VIP Stim	+VIP Stim
0.0185128	0.0198756			0.0198664	0.0206844
0.0071912	0.0098896			0.0137278	0.013343
0.0139042	0.0141473			0.0061288	0.0061632
0.011639	0.01243			0.0135442	0.0143054
0.0139708	0.0169026			0.0137054	0.0137786
0.0228612	0.0276292			0.0165834	0.016044
0.0088524	0.0090536			0.0074738	0.0083394
0.0115442	0.0120014			0.0275028	0.0345412
0.011056	0.0114414			0.0137246	0.0156688
0.017192	0.017503			0.0119642	0.013375
0.0163304	0.0163098			0.0112712	0.0114028
0.0345142	0.035519			0.0169662	0.0180088
0.0091286	0.0100026			0.0205362	0.0211284
0.0152274	0.0158132			0.0238	0.0227488
0.014763	0.0143997			0.0175532	0.0240188
				0.0182946	0.0193256
				0.0220128	0.0214595
				0.0070044	0.0071144
				0.008523	0.00865433
				0.0166707	0.018588

## Sheet: Fig. S4
Fig. S4 Panels with numerical data:
None
Cell Gallery

## Sheet: Fig. S5
Fig. S5 Panels with numerical data:
None
Cell Gallery

[truncated: 1 more sheets: Fig. S6]
